# Supplementary material for: Simple and Fast DNA Based Sensor System for Screening of Small-Molecule Compounds Targeting Eukaryotic Topoisomerase 1
Source: Pharmaceutics. 2021 Aug 13;13(8):1255. doi: 10.3390/pharmaceutics13081255 (PMC8401307; doi:10.3390/pharmaceutics13081255)
Supplement: Supplementary file 1 [file pharmaceutics-13-01255-s001.zip]

Archive with 1 entries (1 files):
- pharmaceutics-1300631-supplementary.pdf
